# Supplementary material for: Characterization of Virulent T4-Like Acinetobacter baumannii Bacteriophages DLP1 and DLP2
Source: Viruses. 2023 Mar 13;15(3):739. doi: 10.3390/v15030739 (PMC10051250; doi:10.3390/v15030739)
Supplement: Supplementary file 1 [file viruses-15-00739-s001.zip]

Archive with 28 entries (27 files):
- Supplementary files/
- __MACOSX/._Supplementary files
- Supplementary files/SFigure 11_DLP1 DLP2 LTF OMEGA AA alignment.png
- __MACOSX/Supplementary files/._SFigure 11_DLP1 DLP2 LTF OMEGA AA alignment.png
- Supplementary files/SFigure 7_DLP1_gp008.png
- __MACOSX/Supplementary files/._SFigure 7_DLP1_gp008.png
- Supplementary files/Supp Table S1_DLP1 Annotations.xlsx
- __MACOSX/Supplementary files/._Supp Table S1_DLP1 Annotations.xlsx
- Supplementary files/SFigure 3_DLP1_DHFR_EBI.png
- __MACOSX/Supplementary files/._SFigure 3_DLP1_DHFR_EBI.png
- Supplementary files/SFigure 6_PHYRE2 DLP2 gp008 hit_report.pdf
- __MACOSX/Supplementary files/._SFigure 6_PHYRE2 DLP2 gp008 hit_report.pdf
- Supplementary files/SFigure 1_PHYRE2 DLP1 DHFR hit_report.pdf
- __MACOSX/Supplementary files/._SFigure 1_PHYRE2 DLP1 DHFR hit_report.pdf
- Supplementary files/SFigure 10_DLP1 DLP2 STF OMEGA AA alignment.png
- __MACOSX/Supplementary files/._SFigure 10_DLP1 DLP2 STF OMEGA AA alignment.png
- Supplementary files/Supp Table S2_DLP2_annotationtable.xlsx
- __MACOSX/Supplementary files/._Supp Table S2_DLP2_annotationtable.xlsx
- Supplementary files/SFigure 8_DLP2_gp008.png
- __MACOSX/Supplementary files/._SFigure 8_DLP2_gp008.png
- Supplementary files/SFigure 2_PHYRE2 DLP2 DHFR hit_report.pdf
- __MACOSX/Supplementary files/._SFigure 2_PHYRE2 DLP2 DHFR hit_report.pdf
- Supplementary files/SFigure 9_ANI.png
- __MACOSX/Supplementary files/._SFigure 9_ANI.png
- Supplementary files/SFigure 5_PHYRE2 DLP1 gp008 hit_report.pdf
- __MACOSX/Supplementary files/._SFigure 5_PHYRE2 DLP1 gp008 hit_report.pdf
- Supplementary files/SFigure 4_DLP2_DHFR_EBI.png
- __MACOSX/Supplementary files/._SFigure 4_DLP2_DHFR_EBI.png
