# Supplementary material for: Characterization of Virulent T4-Like Acinetobacter baumannii Bacteriophages DLP1 and DLP2
Source: Viruses. 2023 Mar 13;15(3):739. doi: 10.3390/v15030739 (PMC10051250; doi:10.3390/v15030739)
Supplement: Supplementary file 1 [file viruses-15-00739-s001.zip › Supplementary files/Supp Table S1_DLP1 Annotations.xlsx]

## Sheet: DLP1 Annotations
Name	Minimum	Maximum	Length	Strand	Transferred From	Transferred Similarity	Product
ADLP1_001	2	2218	2217	-	UYL86021	0.9977	rIIA protector from prophage-induced early lysis
ADLP1_002	2239	2439	201	-	YP_009886523	1	hypothetical protein
ADLP1_003	2531	2656	126	-	YP_009880773	1	hypothetical protein
ADLP1_004	2653	2886	234	-	YP_009886031	1	hypothetical protein
ADLP1_005	2883	4151	1269	-	YP_009886032	1	putative glutathionylspermidine synthetase/amidase
ADLP1_006	4215	4499	285	-	YP_009885189	1	putative membrane-bound inhibitor of lysozyme
ADLP1_007	4534	5070	537	-	YP_009886527	1	hypothetical protein
ADLP1_008	5174	5515	342	-	YP_009880777	1	quaternary ammonium compound-resistance protein
ADLP1_009	5512	5871	360	-	YP_009886529	0.984	hypothetical protein
ADLP1_010	5946	6953	1008	-	YP_009880779	1	RNA ligase 2
ADLP1_011	6979	7173	195	-	QKE55712	0.9805	hypothetical protein
ADLP1_012	7170	7529	360	-	CAH1068707	1	Uncharacterised protein
ADLP1_013	7552	9369	1818	-	UQS93844	0.9943	DNA topoisomerase II large subunit
ADLP1_014	9448	10014	567	-	YP_009880786	0.9916	putative lysozyme
ADLP1_015	10054	10458	405	-	QGT54029	0.9838	hypothetical protein
ADLP1_016	10469	10711	243	-	YP_009880788	1	modifier of suppressor tRNAs
ADLP1_017	10806	11465	660	-	YP_009881430	1	exonuclease A
ADLP1_018	11452	11811	360	-	UQS93600	0.9854	hypothetical protein
ADLP1_019	11804	12121	318	-	YP_009886295	0.9944	hypothetical protein
ADLP1_020	12130	12276	147	-	YP_009880792	1	hypothetical protein
ADLP1_021	12276	12518	243	-	YP_009881427	0.9901	hypothetical protein
ADLP1_022	12528	13886	1359	-	YP_009889653	1	ATP-dependent DNA helicase
ADLP1_023	13929	14225	297	-	YP_009880795	1	hypothetical protein
ADLP1_024	14222	14587	366	-	YP_009886544	0.9951	hypothetical protein
ADLP1_025	14589	15011	423	-	YP_009886051	0.9932	hypothetical protein
ADLP1_026	15022	15975	954	-	QGT54039	1	putative HNH endonuclease
ADLP1_027	15972	16067	96	-	YP_009886053	1	hypothetical protein
ADLP1_028	16221	16355	135	-	QKN87969	0.9697	hypothetical protein
ADLP1_029	16369	16812	444	-	YP_009880799	1	hypothetical protein
ADLP1_030	16833	17021	189	-	YP_009886056	1	hypothetical protein
ADLP1_031	17011	17202	192	-	YP_009886057	1	hypothetical protein
ADLP1_032	17303	17647	345	-	YP_009885213	0.9892	putative endonuclease subunit
ADLP1_033	17647	17835	189	-	YP_009881669	1	hypothetical protein
ADLP1_034	17838	18302	465	-	YP_009886553	1	hypothetical protein
ADLP1_035	18274	18480	207	-	YP_009880805	1	hypothetical protein
ADLP1_036	18480	18686	207	-	YP_009880806	1	hypothetical protein
ADLP1_037	18683	19015	333	-	YP_009880807	0.9912	hypothetical protein
ADLP1_038	19084	19557	474	-	YP_009886063	1	putative endonuclease V
ADLP1_039	19673	19879	207	-	YP_009881666	1	hypothetical protein
ADLP1_040	19948	20307	360	-	YP_009889667	0.9694	hypothetical protein
ADLP1_041	20400	20807	408	-	YP_009886560	0.9931	hypothetical protein
ADLP1_042	20818	21066	249	-	YP_009881664	0.9907	hypothetical protein
ADLP1_043	21141	21494	354	-	YP_009880813	0.9887	hypothetical protein
ADLP1_044	21570	22001	432	-	UQS93873	1	hypothetical protein
ADLP1_045	22069	22578	510	-	UYL85814	1	hypothetical protein
ADLP1_046	22588	22902	315	-	YP_009886565	0.9889	hypothetical protein
ADLP1_047	22947	23084	138	-	YP_009880817	1	hypothetical protein
ADLP1_048	23108	23677	570	-	YP_009889675	0.992	hypothetical protein
ADLP1_049	23667	24185	519	-	UYL85818	0.9955	dCTPase
ADLP1_050	24243	24578	336	-	YP_009886075	0.9828	hypothetical protein
ADLP1_051	24562	25188	627	-	UNI74732	0.9725	hypothetical protein
ADLP1_052	25185	25505	321	-	UQS93881	0.9944	hypothetical protein
ADLP1_053	25505	25942	438	-	YP_009885231	1	hypothetical protein
ADLP1_054	25948	26280	333	-	UJH94843	1	hypothetical protein
ADLP1_055	26348	26830	483	-	YP_009885233	0.9938	hypothetical protein
ADLP1_056	26830	27183	354	-	YP_009886577	1	hypothetical protein
ADLP1_057	27191	28222	1032	-	YP_009886828	0.9973	DNA primase subunit
ADLP1_058	28270	28746	477	-	YP_009886579	0.995	hypothetical protein
ADLP1_059	28769	29116	348	-	YP_009881646	1	hypothetical protein
ADLP1_060	29113	29511	399	-	YP_009886831	0.9785	hypothetical protein
ADLP1_061	29504	29878	375	-	QGT54071	1	hypothetical protein
ADLP1_062	29875	30384	510	-	UQS93891	1	hypothetical protein
ADLP1_063	30446	30538	93	-	YP_009889690	0.9122	hypothetical protein
ADLP1_064	30539	30853	315	-	QKE55762	1	putative ADP-ribosyl transferase
ADLP1_065	30928	31083	156	-	YP_009880835	1	hypothetical protein
ADLP1_066	31091	32044	954	-	YP_009886093	1	putative nucleotidyltransferase
ADLP1_067	32041	32214	174	-	YP_009880837	1	hypothetical protein
ADLP1_068	32276	32590	315	-	YP_009880838	1	hypothetical protein
ADLP1_069	32590	32829	240	-	YP_009881634	1	hypothetical protein
ADLP1_070	32830	33006	177	-	YP_009880840	1	hypothetical protein
ADLP1_071	33017	33208	192	-	YP_009889698	1	hypothetical protein
ADLP1_072	33271	34767	1497	-	YP_009880842	1	DNA helicase
ADLP1_073	34837	35142	306	-	UQS93901	0.9961	head vertex assembly chaperone
ADLP1_074	35146	36264	1119	-	YP_009880844	0.9979	hypothetical protein
ADLP1_075	36320	37441	1122	-	QNO11192	0.9954	putative DNA alpha-glucosyltransferase
ADLP1_076	37443	37985	543	-	YP_009886103	1	putative thymidylate kinase
ADLP1_077	37973	38917	945	-	UYL85847	1	hypothetical protein
ADLP1_078	38921	39628	708	-	YP_009880848	0.987	thymidylate synthase
ADLP1_079	39631	40008	378	-	UNI74514	0.8574	hypothetical protein
ADLP1_080	40008	41669	1662	-	YP_009886851	0.9918	putative nucleoside-diphosphate-sugar pyrophosphorylase
ADLP1_081	41737	42366	630	-	YP_009880851	0.9953	arabinose 5-phosphate isomerase
ADLP1_082	42402	42725	324	-	UQS93910	0.9892	hypothetical protein
ADLP1_083	42725	43177	453	-	YP_009889710	0.9838	hypothetical protein
ADLP1_084	43179	43532	354	-	QNO11201	0.9967	hypothetical protein
ADLP1_085	43532	43825	294	-	YP_009881618	1	hypothetical protein
ADLP1_086	43822	44133	312	-	UJH94875	1	hypothetical protein
ADLP1_087	44222	44524	303	-	YP_009886608	1	putative transcription regulator
ADLP1_088	44558	45730	1173	-	YP_009886609	0.9976	DNA polymerase
ADLP1_089	45752	45916	165	-	YP_009880859	1	hypothetical protein
ADLP1_090	46027	46224	198	-	YP_009880860	0.997	hypothetical protein
ADLP1_091	46221	46538	318	-	YP_009881612	1	hypothetical protein
ADLP1_092	46535	46849	315	-	YP_009881611	0.9945	hypothetical protein
ADLP1_093	47045	47272	228	-	YP_009880863	0.9898	hypothetical protein
ADLP1_094	47311	47409	99	-
ADLP1_095	47381	47671	291	-	YP_009880864	1	hypothetical protein
ADLP1_096	47739	49247	1509	-	YP_009886616	0.9962	split DNA polymerase
ADLP1_097	49326	49559	234	-	YP_009880866	1	hypothetical protein
ADLP1_098	49559	49942	384	-	YP_009880867	1	translational repressor protein
ADLP1_099	49939	50508	570	-	YP_009881605	1	DNA polymerase accessory protein, clamp-loader subunit
ADLP1_100	50570	51550	981	-	YP_009886126	1	DNA polymerase accessory protein, clamp-loader subunit
ADLP1_101	51602	52291	690	-	YP_009880870	1	sliding clamp DNA polymerase accessory protein
ADLP1_102	52330	52704	375	-	YP_009881602	1	RNA polymerase binding protein
ADLP1_103	52739	52975	237	-	UQS93929	1	hypothetical protein
ADLP1_104	52985	53185	201	-	YP_009880873	1	hypothetical protein
ADLP1_105	53182	53379	198	-	YP_009880874	1	hypothetical protein
ADLP1_106	53376	55061	1686	-	YP_009885286	0.9989	recombination endonuclease subunit
ADLP1_107	55058	55669	612	-	YP_009886133	1	putative phosphoesterase or phosphohydrolase
ADLP1_108	55669	55926	258	-	YP_009886134	0.9977	hypothetical protein
ADLP1_109	55923	56933	1011	-	YP_009880878	1	recombination endonuclease subunit
ADLP1_110	57020	57382	363	-	YP_009880879	1	hypothetical protein
ADLP1_111	57387	57536	150	-	YP_009881593	1	hypothetical protein
ADLP1_112	57520	58062	543	-	YP_009880881	1	sigma factor
ADLP1_113	58152	58433	282	-	UNI74546	1	glutaredoxin
ADLP1_114	58423	58677	255	-	YP_009880883	1	hypothetical protein
ADLP1_115	58674	59156	483	-	YP_009880884	1	recombinase endonuclease VII
ADLP1_116	59189	59464	276	-	YP_009886142	1	putative peptidase inhibitor
ADLP1_117	59442	59741	300	-	YP_009881587	1	hypothetical protein
ADLP1_118	59743	60054	312	-	YP_009886144	1	putative peptidase inhibitor
ADLP1_119	60097	60375	279	-	YP_009889746	1	putative glutaredoxin-related protein
ADLP1_120	60466	61497	1032	-	YP_009886890	0.9782	hypothetical protein
ADLP1_121	61566	62147	582	-	YP_009886147	0.994	putative seryl-tRNA synthetase
ADLP1_122	62129	62752	624	-	UQS93947	0.9898	hypothetical protein
ADLP1_123	62752	63450	699	-	YP_009880892	0.9944	hypothetical protein
ADLP1_124	63480	63797	318	-	QGT54133	1	hypothetical protein
ADLP1_125	63785	64084	300	-	YP_009885305	1	hypothetical protein
ADLP1_126	64068	64877	810	-	YP_009880895	0.988	hypothetical protein
ADLP1_127	64904	65218	315	-	YP_009880896	1	hypothetical protein
ADLP1_128	65271	66278	1008	-	YP_009886897	0.9884	putative processivity clamp loader
ADLP1_129	66379	66660	282	-	YP_009886898	1	hypothetical protein
ADLP1_130	66664	66870	207	-	YP_009886899	1	hypothetical protein
ADLP1_131	66867	67898	1032	-	QGT54140	0.9866	putative nucleotidyltransferase
ADLP1_132	67998	68249	252	-	YP_009881571	1	hypothetical protein
ADLP1_133	68251	68712	462	-	UQS93711	0.9975	hypothetical protein
ADLP1_134	68718	68984	267	-	YP_009880904	1	putative C4-type zinc finger protein
ADLP1_135	69046	69324	279	-	YP_009880905	1	lysis inhibition regulator
ADLP1_136	69321	69620	300	-	UNI74814	0.9923	hypothetical protein
ADLP1_137	69620	70045	426	-	YP_009880907	1	hypothetical protein
ADLP1_138	70042	70371	330	-	UQS93964	1	hypothetical protein
ADLP1_139	70371	70892	522	-	QKN88078	0.9922	putative lytic murein transglycosylase
ADLP1_140	71019	71456	438	-	YP_009886909	1	putative Seg-like homing endonuclease
ADLP1_141	71511	71771	261	-	YP_009886412	0.9871	putative Seg-like homing endonuclease
ADLP1_142	71775	72248	474	-	YP_009886911	0.9938	hypothetical protein
ADLP1_143	72236	72403	168	-	YP_009885323	0.9785	hypothetical protein
ADLP1_144	72405	73037	633	-	YP_009885324	1	hypothetical protein
ADLP1_145	73353	73628	276	-	YP_009880914	0.926	hypothetical protein
ADLP1_146	74363	74452	90	+	QQM13883	0.9467	hypothetical protein
ADLP1_147	74628	75194	567	-	YP_009886172	1	hypothetical protein
ADLP1_148	75271	75507	237	-	YP_009880916	1	peptide chain release factor 1
ADLP1_149	75521	75763	243	-	YP_009880917	1	hypothetical protein
ADLP1_150	76354	76602	249	-	YP_009880918	1	hypothetical protein
ADLP1_151	76938	77393	456	-	YP_009880920	1	hypothetical protein
ADLP1_152	77393	77632	240	-	YP_009880921	1	hypothetical protein
ADLP1_153	77619	78356	738	-	YP_009880922	0.9913	deoxynucleotide monophosphate kinase
ADLP1_154	78353	78922	570	-	YP_009880923	1	tail completion and sheath stabilizer protein
ADLP1_155	79151	79990	840	-	CAH1068112	0.9986	Uncharacterised protein
ADLP1_156	79987	80442	456	-	UNI74589	1	head completion
ADLP1_157	80484	81089	606	+	YP_009886680	0.9972	baseplate wedge protein
ADLP1_158	81070	82854	1785	+	YP_009886681	0.9987	cell puncturing device and tail lysozyme
ADLP1_159	82858	83316	459	+	YP_009885341	0.9949	hypothetical protein
ADLP1_160	83318	83593	276	+	YP_009880929	1	hypothetical protein
ADLP1_161	83603	85552	1950	+	CAH1068082	1	Uncharacterised protein
ADLP1_162	85549	88641	3093	+	UYL85933	0.998	hypothetical protein
ADLP1_163	88634	89638	1005	+	YP_009881539	0.9934	baseplate wedge subunit
ADLP1_164	89698	90564	867	+	YP_009880933	1	baseplate wedge tail fiber connector
ADLP1_165	90564	92381	1818	+	YP_009880934	1	baseplate wedge subunit and tail pin protein
ADLP1_166	92381	93040	660	+	YP_009880935	0.9947	base plate wedge completion tail pin protein
ADLP1_167	93040	94566	1527	+	YP_009886937	0.9875	short tail fibers protein
ADLP1_168	94566	96431	1866	+	UQS93995	0.9981	fibritin neck whiskers protein
ADLP1_169	96463	97380	918	+	YP_009881533	1	neck protein
ADLP1_170	97384	98148	765	+	YP_009889801	1	neck protein
ADLP1_171	98227	99003	777	+	YP_009886444	0.9993	tail terminator
ADLP1_172	99003	99485	483	+	YP_009880941	0.9926	terminase DNA packaging enzyme small subunit
ADLP1_173	99482	99919	438	+	UNI74852	0.9947	hypothetical protein
ADLP1_174	99870	101726	1857	+	UNI74853	1	large terminase protein
ADLP1_175	101757	103733	1977	+	UJH94963	0.9973	putative tail sheath protein
ADLP1_176	103770	104261	492	+	UJH94964	1	putative tail tube protein
ADLP1_177	104322	105875	1554	+	YP_009885360	0.9978	portal vertex protein
ADLP1_178	105875	106075	201	+	YP_009880947	1	prohead core protein
ADLP1_179	106075	106503	429	+	YP_009885362	1	prohead core protein
ADLP1_180	106500	107147	648	+	YP_009880949	1	prohead core scaffolding protein and protease
ADLP1_181	107177	108010	834	+	YP_009886208	1	prohead core scaffold protein
ADLP1_182	108040	109620	1581	+	YP_009886952	0.9948	major capsid protein
ADLP1_183	109653	111080	1428	-	YP_009889814	0.9949	putative nuclease/acetyltransferase protein
ADLP1_184	111165	112436	1272	+	UQS93765	0.9991	capsid vertex protein
ADLP1_185	112494	113579	1086	-	UNI74864	0.9925	head outer capsid protein
ADLP1_186	113589	114287	699	-	UNI74865	0.9958	inhibitor of prohead protease
ADLP1_187	114369	115880	1512	+	UNI74866	1	helicase
ADLP1_188	115895	116164	270	-	YP_009880958	1	hypothetical protein
ADLP1_189	116154	116426	273	-	YP_009886712	1	hypothetical protein
ADLP1_190	116426	116743	318	-	YP_009886713	1	hypothetical protein
ADLP1_191	116819	116986	168	-	YP_009881511	1	hypothetical protein
ADLP1_192	116983	117150	168	-
ADLP1_193	117356	117754	399	-	YP_009889823	0.9955	tail sheath polymerization initiator
ADLP1_194	117754	118398	645	-	YP_009881508	1	baseplate hub subunit
ADLP1_195	118466	119221	756	+	QGT54204	1	tape measure protein assembly chaperone
ADLP1_196	119218	120801	1584	+	YP_009880965	1	baseplate hub subunit
ADLP1_197	120803	121351	549	+	YP_009880966	1	baseplate hub distal subunit
ADLP1_198	121344	123068	1725	+	UJH94741	0.9986	putative tape measure protein
ADLP1_199	123078	124169	1092	+	YP_009880968	1	baseplate tail tube cap
ADLP1_200	124166	125044	879	+	YP_009880969	1	baseplate tail tube initiator
ADLP1_201	125068	127149	2082	+	UQS94029	0.9989	ADP ribosyltransferase
ADLP1_202	127183	127365	183	-	UNI74637	1	hypothetical protein
ADLP1_203	127367	128857	1491	-	YP_009880971	1	DNA ligase
ADLP1_204	128888	129550	663	-	UNI74883	0.9957	hypothetical protein
ADLP1_205	129552	130034	483	-	YP_009885388	1	hypothetical protein
ADLP1_206	130144	130428	285	-	YP_009886233	0.9894	hypothetical protein
ADLP1_207	130430	130750	321	-	YP_009886480	1	hypothetical protein
ADLP1_208	130747	130989	243	-	YP_009880976	1	lysis inhibitor accessory protein
ADLP1_209	131066	131395	330	-	YP_009880977	1	head assembly cochaperone with GroEL
ADLP1_210	131395	131736	342	-	YP_009886237	1	hypothetical protein
ADLP1_211	131733	132284	552	-	YP_009880979	1	deoxycytidylate deaminase
ADLP1_212	132335	132649	315	-	YP_009886485	1	hypothetical protein
ADLP1_213	132646	133173	528	-	YP_009880981	1	putative NUDIX hydrolase
ADLP1_214	133173	134093	921	-	YP_009886241	0.9951	polynucleotide 5'-kinase and 3'-phosphatase
ADLP1_215	134093	134392	300	-	YP_009886739	0.9681	hypothetical protein
ADLP1_216	134474	134794	321	-	YP_009886243	1	hypothetical protein
ADLP1_217	134794	134973	180	-	YP_009880985	1	hypothetical protein
ADLP1_218	134975	135511	537	-	UJH94760	1	putative inhibitor of host transcription
ADLP1_219	135524	135760	237	-	YP_009880987	1	hypothetical protein
ADLP1_220	135762	136907	1146	-	QKN88159	0.9995	RNA ligase A
ADLP1_221	137214	138365	1152	-	YP_009880989	0.996	aerobic NDP reductase, small subunit
ADLP1_222	138425	140836	2412	-	YP_009880990	1	aerobic NDP reductase large subunit
ADLP1_223	140833	141162	330	-	YP_009881477	1	hypothetical protein
ADLP1_224	141159	141371	213	-	YP_009885407	0.9972	hypothetical protein
ADLP1_225	141340	142287	948	-	YP_009881475	1	dTMP (thymidylate) synthase
ADLP1_226	142328	142564	237	-	YP_009880994	1	hypothetical protein
ADLP1_227	142549	143163	615	-	YP_009886499	1	dihydrofolate reductase
ADLP1_228	143381	143737	357	-	YP_009886752	0.9905	hypothetical protein
ADLP1_229	143734	144141	408	-	UQS93811	0.975	hypothetical protein
ADLP1_230	144128	144637	510	-	YP_009886754	1	hypothetical protein
ADLP1_231	144746	145672	927	-	YP_009881000	1	single stranded DNA-binding protein
ADLP1_232	145802	146452	651	-	UQS93814	1	helicase loader
ADLP1_233	146445	146744	300	-	YP_009881002	0.9921	late promoter transcription accessory protein
ADLP1_234	146725	146991	267	-	YP_009881003	1	double-stranded DNA binding protein
ADLP1_235	147050	147280	231	-	YP_009881004	1	hypothetical protein
ADLP1_236	147288	148370	1083	-	YP_009881005	0.9957	RNaseH ribonuclease
ADLP1_237	148587	152531	3945	+	UJH94780	0.9886	putative long tail fiber proximal subunit
ADLP1_238	152541	153671	1131	+	UNI74918	0.9938	long tail fiber hinge connector
ADLP1_239	153727	154440	714	+	UNI74919	0.9919	long tail fiber distal hinge connector
ADLP1_240	154453	158208	3756	+	YP_009881009	0.8083	long distal tail fiber subunit
ADLP1_241	158426	159154	729	+	YP_009887109	0.9634	holin lysis mediator
ADLP1_242	159155	159430	276	-	UQS94071	0.9869	anti-sigma 70 protein
ADLP1_243	159442	160059	618	-	QKE55944	0.9914	activator of middle period transcription
ADLP1_244	160147	161490	1344	-	YP_009886769	0.9948	DNA topoisomerase II medium subunit
ADLP1_245	161571	161729	159	-	YP_009881453	1	hypothetical protein
ADLP1_246	161741	162199	459	-	YP_009881015	1	nucleoid disruption protein
ADLP1_247	162262	162882	621	-	YP_009886772	1	DNA endonuclease IV
ADLP1_248	162920	164215	1296	-	YP_009886773	0.9978	rIIB protector from prophage-induced early lysis
