# Supplementary material for: Characterization of Virulent T4-Like Acinetobacter baumannii Bacteriophages DLP1 and DLP2
Source: Viruses. 2023 Mar 13;15(3):739. doi: 10.3390/v15030739 (PMC10051250; doi:10.3390/v15030739)
Supplement: Supplementary file 1 [file viruses-15-00739-s001.zip › Supplementary files/Supp Table S2_DLP2_annotationtable.xlsx]

## Sheet: Polished
Locus tag	Putative function	Maximum	Minimum	Length	Strand	Transferred From	Transferred Similarity
ADLP2_001	rIIA	2	2290	2289	-	YP_009882162	0.9958
ADLP2_002	hypothetical protein	2310	2510	201	-	YP_009887099	1
ADLP2_003	hypothetical protein	2605	2730	126	-	UNI74687	1
ADLP2_004	hypothetical protein	2727	2960	234	-	YP_009886777	0.9853
ADLP2_005	putative glutathionylspermidine synthetase/amidase Protein	2957	4225	1269	-	YP_009886032	1
ADLP2_006	putative membrane-bound inhibitor of lysozyme Protein	4289	4573	285	-	YP_009885189	1
ADLP2_007	hypothetical protein	4608	5144	537	-	YP_009886527	0.9966
ADLP2_008	putative quaternary ammonium compound-resistance protein	5248	5589	342	-	YP_009885191	0.977
ADLP2_009	RNA ligase 2 Protein	5744	6751	1008	-	YP_009880779	1
ADLP2_010	hypothetical protein	6777	6971	195	-	YP_009886037	1
ADLP2_011	Uncharacterised protein	6968	7327	360	-	CAH1068707	1
ADLP2_012	topoisomerase IV subunit B Protein	7350	7670	321	-	UQS93592	0.9948
ADLP2_013	DNA topoisomerase II large subunit C-terminal region Protein	7738	8040	303	-	YP_009880783	0.9732
ADLP2_014	putative homing endonuclease Protein	8218	8685	468	-	QGT54026	0.9465
ADLP2_015	DNA topoisomerase II large subunit Protein	8682	10214	1533	-	QGT54027	0.992
ADLP2_016	putative lysozyme Protein	10293	10859	567	-	YP_009880786	1
ADLP2_017	hypothetical protein	10899	11303	405	-	QGT54029	1
ADLP2_018	modifier of suppressor tRNAs Protein	11314	11556	243	-	YP_009880788	1
ADLP2_019	exonuclease A Protein	11653	12312	660	-	YP_009881430	1
ADLP2_020	hypothetical protein	12299	12658	360	-	YP_009881429	0.9853
ADLP2_021	hypothetical protein	12651	12968	318	-	UJH94809	0.983
ADLP2_022	hypothetical protein	12977	13123	147	-	YP_009880792	1
ADLP2_023	hypothetical protein	13123	13365	243	-	YP_009881427	0.9901
ADLP2_024	ATP-dependent DNA helicase Protein	13377	14735	1359	-	YP_009889653	1
ADLP2_025	hypothetical protein	14777	15073	297	-	YP_009889654	1
ADLP2_026	hypothetical protein	15070	15435	366	-	UJH94814	0.9951
ADLP2_027	hypothetical protein	15437	15859	423	-	YP_009880797	1
ADLP2_028	putative HNH endonuclease Protein	15870	16823	954	-	QGT54039	0.9969
ADLP2_029	Uncharacterised protein	16820	16915	96	-	UYL85798	1
ADLP2_030	hypothetical protein	17171	17485	315	+	YP_009881611	0.9908
ADLP2_031	hypothetical protein	17482	17799	318	+	YP_009881612	1
ADLP2_032	hypothetical protein	17796	17993	198	+	YP_009885271	1
ADLP2_033	hypothetical protein	18105	18269	165	+	YP_009880859	0.9801
ADLP2_034	DNA polymerase Protein	18291	19463	1173	+	UNI74768	0.9976
ADLP2_035	putative transcription regulator Protein	19498	19800	303	+	YP_009889714	1
ADLP2_036	hypothetical protein	19889	20200	312	+	UJH94875	0.9945
ADLP2_037	hypothetical protein	20197	20490	294	+	YP_009889712	0.9842
ADLP2_038	hypothetical protein	20490	20843	354	+	QNO11201	0.906
ADLP2_039	hypothetical protein	20845	21297	453	+	YP_009889710	1
ADLP2_040	hypothetical protein	21297	21620	324	+	YP_009881621	0.9909
ADLP2_041	arabinose 5-phosphate isomerase Protein	21656	22285	630	+	YP_009880851	1
ADLP2_042	putative nucleoside-diphosphate-sugar pyrophosphorylase Protein	22353	24014	1662	+	YP_009886352	0.9997
ADLP2_043	putative polynucleotide kinase Protein	24014	24394	381	+	YP_009886106	0.9912
ADLP2_044	putative thymidylate synthase Protein	24394	25101	708	+	UYL85848	1
ADLP2_045	Uncharacterised protein	25105	26049	945	+	UYL85847	1
ADLP2_046	putative thymidylate kinase Protein	26037	26579	543	+	QGT54086	1
ADLP2_047	putative DNA alpha-glucosyltransferase Protein	26581	27702	1122	+	QNO11192	0.9939
ADLP2_048	hypothetical protein	27758	28876	1119	+	YP_009881629	1
ADLP2_049	head vertex assembly chaperone Protein	28880	29182	303	+	YP_009880843	1
ADLP2_050	DNA helicase Protein	29251	30747	1497	+	YP_009880842	1
ADLP2_051	hypothetical protein	30810	31001	192	+	UYL85841	1
ADLP2_052	hypothetical protein	31012	31188	177	+	YP_009880840	1
ADLP2_053	hypothetical protein	31189	31428	240	+	YP_009885250	1
ADLP2_054	hypothetical protein	31428	31742	315	+	YP_009880838	1
ADLP2_055	hypothetical protein	31804	31977	174	+	YP_009880837	1
ADLP2_056	putative nucleotidyltransferase Protein	31974	32927	954	+	YP_009886093	1
ADLP2_057	hypothetical protein	32935	33090	156	+	YP_009880835	1
ADLP2_058	putative ADP-ribosyl transferase Protein	33165	33479	315	+	QKE55762	1
ADLP2_059	hypothetical protein	33635	34144	510	+	YP_009886334	0.9914
ADLP2_060	hypothetical protein	34141	34515	375	+	QGT54071	1
ADLP2_061	hypothetical protein	34508	34906	399	+	YP_009886831	1
ADLP2_062	hypothetical protein	34903	35250	348	+	YP_009889686	1
ADLP2_063	putative major capsid protein	35273	35749	477	+	UJH94847	0.9937
ADLP2_064	GIY-YIG endonuclease	35797	36468	672	+
ADLP2_065	DNA primase Protein	36465	37493	1029	+	UQS93638	0.9541
ADLP2_066	hypothetical protein	37501	37854	354	+	UQS93637	0.9952
ADLP2_067	hypothetical protein	37854	38336	483	+	YP_009885233	0.9938
ADLP2_068	hypothetical protein	38404	38736	333	+	UJH94843	0.9928
ADLP2_069	hypothetical protein	38742	39179	438	+	YP_009885231	1
ADLP2_070	hypothetical protein	39179	39499	321	+	UQS93881	0.9833
ADLP2_071	hypothetical protein	39496	40122	627	+	UYL85821	1
ADLP2_072	hypothetical protein	40106	40441	336	+	YP_009886075	0.9931
ADLP2_073	dCTP pyrophosphatase Protein	40498	41016	519	+	YP_009886568	0.9933
ADLP2_074	hypothetical protein	41006	41593	588	+	UNI74729	0.9941
ADLP2_075	hypothetical protein	41617	41754	138	+	YP_009880817	1
ADLP2_076	hypothetical protein	41799	42113	315	+	YP_009880816	0.9926
ADLP2_077	DNA recombination-mediator protein A	42123	42440	318	+	YP_009886070	0.8953
ADLP2_078	hypothetical protein	42699	43130	432	+	YP_009880814	0.9936
ADLP2_079	hypothetical protein	43206	43559	354	+	YP_009880813	0.9773
ADLP2_080	hypothetical protein	43634	43882	249	+	YP_009881664	1
ADLP2_081	hypothetical protein	43893	44300	408	+	YP_009886066	1
ADLP2_082	hypothetical protein	44396	44755	360	+	YP_009889667	0.9984
ADLP2_083	hypothetical protein	44824	45030	207	+	YP_009881666	1
ADLP2_084	Putative endonuclease V	45147	45620	474	+	UNI74472	0.9693
ADLP2_085	hypothetical protein	45768	45974	207	+	QGT54047	1
ADLP2_086	hypothetical protein	45946	46410	465	+	YP_009886553	1
ADLP2_087	hypothetical protein	46413	46601	189	+	YP_009886552	1
ADLP2_088	hypothetical protein	46601	46945	345	+	UJH94820	0.9928
ADLP2_089	hypothetical protein	47046	47237	192	+	YP_009889661	1
ADLP2_090	hypothetical protein	47227	47415	189	+	YP_009886056	1
ADLP2_091	Leucine Aminopeptidase, subunit E, domain 1	47436	47879	444	+	YP_009880799	1
ADLP2_092	hypothetical protein	47893	48042	150	+	QGT54041	0.9421
ADLP2_093	hypothetical protein	48122	48349	228	-	UJH94882	0.9645
ADLP2_094	hypothetical protein	48456	48746	291	-	YP_009886121	1
ADLP2_095	split DNA polymerase Protein	48814	50322	1509	-	UQS93668	0.9981
ADLP2_096	hypothetical protein	50403	50636	234	-	YP_009880866	1
ADLP2_097	translational repressor protein	50636	51019	384	-	YP_009880867	1
ADLP2_098	putative DNA polymerase accessory protein clamp loader small subunit	51016	51585	570	-	UJH94887	1
ADLP2_099	clamp loader subunit Protein	51647	52627	981	-	YP_009880869	1
ADLP2_100	sliding clamp DNA polymerase accessory protein	52679	53368	690	-	YP_009880870	1
ADLP2_101	RNA polymerase binding protein	53407	53781	375	-	YP_009881602	1
ADLP2_102	hypothetical protein	53816	54052	237	-	YP_009889729	0.9976
ADLP2_103	hypothetical protein	54062	54262	201	-	YP_009880873	1
ADLP2_104	hypothetical protein	54259	54456	198	-	YP_009880874	0.9973
ADLP2_105	recombination endonuclease subunit Protein	54453	56138	1686	-	YP_009885286	0.9968
ADLP2_106	putative phosphoesterase or phosphohydrolase Protein	56135	56746	612	-	YP_009886133	1
ADLP2_107	hypothetical protein	56746	57003	258	-	YP_009886134	1
ADLP2_108	recombination endonuclease subunit Protein	57000	58010	1011	-	YP_009886135	1
ADLP2_109	hypothetical protein	58094	58456	363	-	YP_009886136	1
ADLP2_110	hypothetical protein	58461	58610	150	-	YP_009881593	1
ADLP2_111	RNA polymerase sigma factor for late transcription Protein	58594	59136	543	-	YP_009886138	1
ADLP2_112	glutaredoxin Protein	59226	59510	285	-	YP_009889740	1
ADLP2_113	hypothetical protein	59497	59751	255	-	YP_009880883	0.9824
ADLP2_114	recombinase endonuclease VII Protein	59748	60230	483	-	YP_009880884	1
ADLP2_115	putative peptidase inhibitor Protein	60263	60538	276	-	YP_009886142	1
ADLP2_116	hypothetical protein	60516	60815	300	-	YP_009881587	1
ADLP2_117	putative peptidase inhibitor Protein	60817	61128	312	-	YP_009886144	1
ADLP2_118	thioredoxin Protein	61171	61449	279	-	YP_009880888	1
ADLP2_119	putative seryl-tRNA synthetase Protein	61541	62125	585	-	YP_009889748	0.999
ADLP2_120	putative nucleoside triphosphate pyrophosphohydrolase MazG-like domain protein	62107	62730	624	-	UYL85892	0.9972
ADLP2_121	hypothetical protein	62730	63428	699	-	UQS93701	0.9968
ADLP2_122	hypothetical protein	63458	63775	318	-	YP_009889751	1
ADLP2_123	hypothetical protein	63763	64062	300	-	YP_009880894	1
ADLP2_124	hypothetical protein	64046	64855	810	-	UQS93704	0.9847
ADLP2_125	hypothetical protein	64882	65295	414	-	UYL85897	1
ADLP2_126	putative processivity clamp loader Protein	65249	66256	1008	-	UJH94916	0.9977
ADLP2_127	hypothetical protein	66358	66639	282	-	YP_009886898	1
ADLP2_128	hypothetical protein	66641	66850	210	-	YP_009889758	0.9807
ADLP2_129	Predicted nucleotidyltransferase Protein	66847	67887	1041	-	CAH1068234	1
ADLP2_130	hypothetical protein	67978	68229	252	-	YP_009886901	1
ADLP2_131	hypothetical protein	68231	68692	462	-	YP_009889761	1
ADLP2_132	putative C4-type zinc finger protein	68698	68964	267	-	YP_009880904	1
ADLP2_133	rI lysis inhibition regulator membrane protein	69026	69304	279	-	YP_009889763	1
ADLP2_134	hypothetical protein	69301	69600	300	-	UQS93714	0.9923
ADLP2_135	hypothetical protein	69600	70025	426	-	YP_009880907	1
ADLP2_136	hypothetical protein	70022	70351	330	-	UQS93964	1
ADLP2_137	putative lytic murein transglycosylase Protein	70351	70872	522	-	UJH94927	0.9955
ADLP2_138	putative Seg-like homing endonuclease Protein	71012	71437	426	-	YP_009889768	1
ADLP2_139	putative Seg-like homing endonuclease Protein	71492	71752	261	-	YP_009885321	1
ADLP2_140	hypothetical protein	71756	72229	474	-	YP_009889770	0.9863
ADLP2_141	hypothetical protein	72217	72384	168	-	YP_009885323	1
ADLP2_142	hypothetical protein	72386	73018	633	-	YP_009885324	1
ADLP2_143	hypothetical protein	73334	73609	276	-	YP_009880914	0.9575
ADLP2_144	Endonuclease	74019	74702	684	-
ADLP2_145	hypothetical protein	75304	75870	567	-	UJH94934	1
ADLP2_146	peptide chain release factor 1 Protein	75947	76183	237	-	YP_009880916	1
ADLP2_147	hypothetical protein	76197	76439	243	-	YP_009880917	1
ADLP2_148	putative endodeoxyribonuclease I Protein	76824	77453	630	-	YP_009886420	1
ADLP2_149	hypothetical protein	77698	77946	249	-	YP_009880918	1
ADLP2_150	hypothetical protein	77980	78195	216	-	YP_009880919	1
ADLP2_151	Cyclic phosphodiesterase	78282	78737	456	-	YP_009880920	0.9834
ADLP2_152	hypothetical protein	78737	78976	240	-	YP_009880921	1
ADLP2_153	deoxynucleotide monophosphate kinase Protein	78963	79700	738	-	YP_009880922	1
ADLP2_154	tail completion and sheath stabilizer protein	79697	80266	570	-	YP_009880923	1
ADLP2_155	DNA end protector protein	80486	81325	840	-	YP_009889786	0.9959
ADLP2_156	head completion protein	81334	81789	456	-	YP_009886428	1
ADLP2_157	baseplate wedge protein	81831	82436	606	+	YP_009886680	1
ADLP2_158	cell puncturing device and tail lysozyme Protein	82417	84201	1785	+	YP_009886185	1
ADLP2_159	hypothetical protein	84205	84663	459	+	QGT54168	0.9923
ADLP2_160	hypothetical protein	84665	84940	276	+	YP_009880929	1
ADLP2_161	baseplate wedge subunit Protein	84950	86899	1950	+	YP_009880930	1
ADLP2_162	baseplate wedge protein	86896	89988	3093	+	QGT54171	0.9989
ADLP2_163	baseplate protein	89981	90985	1005	+	YP_009889794	0.9967
ADLP2_164	baseplate wedge tail fiber connector Protein	91045	91911	867	+	YP_009880933	1
ADLP2_165	baseplate wedge protein	91911	93728	1818	+	YP_009889796	1
ADLP2_166	baseplate wedge subunit and tail pin Protein	93728	94387	660	+	YP_009881536	0.9938
ADLP2_167	short tail fibers protein	94387	95913	1527	+	YP_009881535	0.9871
ADLP2_168	fibritin neck whiskers protein	95913	97787	1875	+	UQS93749	0.9877
ADLP2_169	neck protein	97819	98736	918	+	YP_009881533	1
ADLP2_170	neck protein	98740	99504	765	+	YP_009886443	0.9941
ADLP2_171	tail terminator Protein	99583	100359	777	+	YP_009885353	1
ADLP2_172	terminase DNA packaging enzyme small subunit Protein	100359	100841	483	+	YP_009880941	1
ADLP2_173	Uncharacterised protein	100838	101275	438	+	CAH1068022	0.9947
ADLP2_174	terminase DNA packaging enzyme large subunit Protein	101226	103082	1857	+	YP_009881528	1
ADLP2_175	putative tail sheath protein	103113	105089	1977	+	UJH94963	0.9982
ADLP2_176	tail protein	105126	105617	492	+	YP_009889807	1
ADLP2_177	portal vertex protein	105678	107231	1554	+	YP_009886450	1
ADLP2_178	prohead core protein	107231	107431	201	+	YP_009880947	1
ADLP2_179	prohead core protein	107431	107859	429	+	YP_009885362	1
ADLP2_180	prohead core scaffolding protein and protease	107856	108503	648	+	YP_009880949	1
ADLP2_181	prohead core scaffold protein	108533	109366	834	+	YP_009889812	1
ADLP2_182	major capsid protein	109396	110976	1581	+	YP_009886209	0.9978
ADLP2_183	endonuclease Protein	111009	112439	1431	-	UYL85954	0.9949
ADLP2_184	capsid vertex protein	112521	113792	1272	+	UQS93765	0.9995
ADLP2_185	head outer capsid protein	113853	114938	1086	-	UYL85956	0.9888
ADLP2_186	inhibitor of gp21 prohead protease Protein	114948	115646	699	-	YP_009880955	1
ADLP2_187	DNA helicase Protein	115728	117239	1512	+	YP_009889818	0.9969
ADLP2_188	hypothetical protein	117254	117523	270	-	QGT54197	1
ADLP2_189	hypothetical protein	117513	117785	273	-	YP_009886712	0.9856
ADLP2_190	hypothetical protein	117785	118102	318	-	YP_009886713	1
ADLP2_191	hypothetical protein	118178	118345	168	-	YP_009881511	1
ADLP2_192	hypothetical protein	118342	118509	168	-	YP_009886219	1
ADLP2_193	baseplate wedge subunit Protein	118715	119113	399	-	YP_009880962	1
ADLP2_194	baseplate hub subunit Protein	119113	119757	645	-	YP_009881508	1
ADLP2_195	tape measure protein assembly chaperone	119825	120580	756	+	QGT54204	0.9939
ADLP2_196	baseplate hub subunit Protein	120577	122160	1584	+	YP_009880965	1
ADLP2_197	baseplate hub distal subunit Protein	122162	122710	549	+	YP_009880966	0.9958
ADLP2_198	putative tape measure protein	122703	124427	1725	+	UJH94741	1
ADLP2_199	baseplate tail tube cap Protein	124437	125528	1092	+	YP_009880968	1
ADLP2_200	baseplate tail tube initiator Protein	125525	126403	879	+	YP_009880969	1
ADLP2_201	RNA polymerase ADP-ribosylase Protein	126427	128508	2082	+	YP_009889831	0.9983
ADLP2_202	hypothetical protein	128541	128723	183	-	YP_009886229	1
ADLP2_203	DNA ligase Protein	128725	130215	1491	-	UYL85974	1
ADLP2_204	HAD-like	130246	130908	663	-	UJH94747	0.9888
ADLP2_205	YbiA-like	130910	131392	483	-	YP_009885388	1
ADLP2_206	hypothetical protein	131502	131786	285	-	YP_009886233	0.9789
ADLP2_207	hypothetical protein	131788	132108	321	-	YP_009886234	1
ADLP2_208	lysis inhibitor accessory protein	132105	132347	243	-	YP_009880976	1
ADLP2_209	head assembly cochaperone with GroEL Protein	132424	132753	330	-	YP_009880977	1
ADLP2_210	WYL_2	132753	133094	342	-	UJH94753	1
ADLP2_211	CMP/dCMP deaminase zinc-binding protein	133091	133642	552	-	CAH1068138	1
ADLP2_212	hypothetical protein	133693	134007	315	-	YP_009886485	1
ADLP2_213	Nucleoside Triphosphate Pyrophosphohydrolase	134004	134531	528	-	UNI74892	0.9936
ADLP2_214	polynucleotide 5'-kinase and 3'-phosphatase Protein	134531	135451	921	-	QGT54223	1
ADLP2_215	hypothetical protein	135604	135924	321	-	YP_009886243	1
ADLP2_216	hypothetical protein	135924	136103	180	-	YP_009880985	0.9871
ADLP2_217	putative inhibitor of host transcription Protein	136105	136641	537	-	UJH94760	1
ADLP2_218	hypothetical protein	136654	136890	237	-	YP_009880987	1
ADLP2_219	RNA ligase A Protein	136892	138037	1146	-	QKN88159	0.994
ADLP2_220	aerobic NDP reductase small subunit Protein	138344	139495	1152	-	YP_009889852	0.998
ADLP2_221	aerobic NDP reductase large subunit Protein	139555	141966	2412	-	YP_009880990	1
ADLP2_222	hypothetical protein	141963	142292	330	-	YP_009881477	0.9932
ADLP2_223	hypothetical protein	142289	142501	213	-	QGT54233	1
ADLP2_224	dTMP (thymidylate) synthase Protein	142470	143417	948	-	YP_009881475	0.997
ADLP2_225	hypothetical protein	143458	143694	237	-	YP_009880994	1
ADLP2_226	dihydrofolate reductase Protein	143679	144293	615	-	YP_009886499	0.9949
ADLP2_227	hypothetical protein	144233	144511	279	-	UJH94770	1
ADLP2_228	hypothetical protein	144511	144867	357	-	YP_009887000	1
ADLP2_229	hypothetical protein	144864	145271	408	-	UNI74665	0.9903
ADLP2_230	hypothetical protein	145258	145407	150	-	UJH94773	0.9798
ADLP2_231	single-stranded DNA binding protein	145518	146444	927	-	YP_009887003	1
ADLP2_232	loader of DNA helicase Protein	146574	147224	651	-	YP_009881467	1
ADLP2_233	late promoter transcription accessory protein	147217	147516	300	-	YP_009881002	1
ADLP2_234	double-stranded DNA binding protein	147497	147763	267	-	YP_009881003	1
ADLP2_235	hypothetical protein	147822	148052	231	-	YP_009881004	1
ADLP2_236	RNaseH ribonuclease Protein	148060	149172	1113	-	YP_009881005	1
ADLP2_237	long tail fiber proximal subunit Protein	149368	153312	3945	+	YP_009889869	0.9912
ADLP2_238	hinge connector of long tail fiber, proximal connector Protein	153322	154452	1131	+	YP_009889870	1
ADLP2_239	hinge connector of long tail fiber, distal connector Protein	154508	155221	714	+	YP_009886512	1
ADLP2_240	long tail fiber protein	155234	158977	3744	+	YP_009889872	0.974
ADLP2_241	holin Protein	159272	160003	732	+	UNI74921	1
ADLP2_242	anti-sigma 70 protein	160004	160279	276	-	YP_009887014	1
ADLP2_243	putative activator of middle period transcription Protein	160291	160908	618	-	UJH94786	0.9895
ADLP2_244	DNA topoisomerase II medium subunit Protein	160996	162339	1344	-	YP_009886769	0.9974
ADLP2_245	hypothetical protein	162420	162578	159	-	YP_009881453	0.9668
ADLP2_246	nucleoid disruption protein	162590	163048	459	-	YP_009881015	1
ADLP2_247	DNA endonuclease IV Protein	163111	163731	621	-	YP_009887019	1
ADLP2_248	putative rIIB protector from prophage-induced early lysis Protein	163769	165052	1284	-	UJH94791	0.9932
